# Supplementary material for: Polarization of Macrophages in Human Adipose Tissue is Related to the Fatty Acid Spectrum in Membrane Phospholipids
Source: Nutrients. 2019 Dec 18;12(1):8. doi: 10.3390/nu12010008 (PMC7020093; doi:10.3390/nu12010008)
Supplement: Supplementary file 1 [file nutrients-12-00008-s001.zip]

Archive with 5 entries (4 files):
- Suplementary/
- Suplementary/Diet questionaire.docx
- Suplementary/Diet questionaire.pdf
- Suplementary/Figure S1.docx
- Suplementary/Table S1.docx
